# Supplementary material for: Hypolipidemic Effects of Alpinia japonica Extracts: Modulation of PPAR Signaling, Gut Microbiota, and Intestinal Barrier Function in Hyperlipidemic Rats
Source: Pharmaceuticals (Basel). 2025 Sep 3;18(9):1320. doi: 10.3390/ph18091320 (PMC12472733; doi:10.3390/ph18091320)
Supplement: Supplementary file 1 [file pharmaceuticals-18-01320-s001.zip]

Archive with 3 entries (3 files):
- pharmaceuticals-3793468 Table S2 Distribution table of feature counts for each sample.xlsx
- pharmaceuticals-3793468 Table S3 Identification of Chemical Constituents in Alpinia japonica by UPLC-Q-Exactive Orbitrap-MS.xlsx
- pharmaceuticals-3793468 Table S1 Statistics of sample sequencing data processing results.xlsx
