# Supplementary material for: Hypolipidemic Effects of Alpinia japonica Extracts: Modulation of PPAR Signaling, Gut Microbiota, and Intestinal Barrier Function in Hyperlipidemic Rats
Source: Pharmaceuticals (Basel). 2025 Sep 3;18(9):1320. doi: 10.3390/ph18091320 (PMC12472733; doi:10.3390/ph18091320)
Supplement: Supplementary file 1 [file pharmaceuticals-18-01320-s001.zip › pharmaceuticals-3793468 Table S2 Distribution table of feature counts for each sample.xlsx]

## Sheet: allsample.otu_stat
Sample	ASVs_Num	Seqs_Num
CON1	584	47553
CON2	1177	45444
CON3	1158	43357
MOD1	174	71551
MOD2	160	71050
MOD3	187	73103
SJGJ1	293	72493
SJGJ2	252	68741
SJGJ3	251	73549
SJGS1	246	71498
SJGS2	271	60360
SJGS3	300	72968
SJY1	228	73095
SJY2	244	72832
SJY3	245	73015
Total	3668	990609
