# Supplementary material for: Hypolipidemic Effects of Alpinia japonica Extracts: Modulation of PPAR Signaling, Gut Microbiota, and Intestinal Barrier Function in Hyperlipidemic Rats
Source: Pharmaceuticals (Basel). 2025 Sep 3;18(9):1320. doi: 10.3390/ph18091320 (PMC12472733; doi:10.3390/ph18091320)
Supplement: Supplementary file 1 [file pharmaceuticals-18-01320-s001.zip › pharmaceuticals-3793468 Table S3 Identification of Chemical Constituents in Alpinia japonica by UPLC-Q-Exactive Orbitrap-MS.xlsx]

## Sheet: SHGS
Table S3-1 Identification of Chemical Constituents in Alpinia japonica fruits by UPLC-Q-Exactive Orbitrap-MS
NO.	Chemical Component	Retention Time	Peak Area	Ionization Mode	Molecular Formula	MS/MS	Theoretical m/z	Observed m/z	Integer m/z	Error(ppm)	Confidence Level
1	5-Hydroxymethylfurfural	1.29	85910447	M+H	C6H6O3	109.02885,81.03419,53.03949,69.03427	127.039	127.039	127	1.33858	2
2	Stachydrine	1.33	45213198	M+H	C7H13NO2	84.08141,58.06599	144.102	144.102	144	0.416667	2
3	Nicotinic Acid	1.43	31996775	M+H	C6H5NO2	80.05015,96.04494	124.039	124.04	124	2.98387	2
4	Citric Acid	1.45	2009849712	M-H	C6H8O7	111.00735,87.00729,85.02799	191.02	191.019	191	-4.55497	2
5	5-Hydroxytryptophan	1.54	39120976	M+H	C11H12N2O3	130.06532,175.08675,158.06021,104.04995	221.092	221.092	221	1.40271	2
6	Ligustrazine	5.04	89451961	M+H	C8H12N2	55.05509,96.08128,69.07062	137.107	137.108	137	1.53285	2
7	Orsellinic Acid	5.34	6746499	M+H	C8H8O4	123.04435,151.03918,68.99790,95.04972	169.05	169.05	169	0.946746	2
8	Sibiricose A5	5.39	76252342	M-H	C22H30O14	69.37453,254.07831,272.08807,416.46786	517.156	517.157	517	1.0058	2
9	Benzoic Acid	5.8	81704530	M+H	C7H6O2	51.02379,77.03924,95.04963,105.03391	123.044	123.044	123	1.95122	2
10	Epicatechin	5.8	1212191588	M+H	C15H14O6	139.03905,123.04431,165.05479	291.086	291.086	291	-0.343643	2
11	Catechin	6	4155632041	M-H	C15H14O6	157.86174,125.87204,160.84099	289.072	289.072	289	0.0692042	2
12	Dihydroquercetin	6.03	87285675	M-H	C15H12O7	80.96369,221.15311	303.051	303.051	303	-0.627063	2
13	Dihydrohyperoside	6.18	40703725	M-H	C21H22O11	78.95757,148.99977,62.96265,205.15927	449.109	449.11	449	1.53675	2
14	Harman	6.57	6475264	M+H	C12H10N2	151.05457,168.06816	183.092	183.092	183	1.85792	2
15	Rutin	6.78	33578461	M±H	C27H30O16	271.02499,255.03021,300.02814	609.146	609.147	609	1.92118	2
16	Cafestol	6.79	6066758	M+H	C20H26O3	283.10751,185.07123,140.04961	315.195	315.196	315	1.52381	2
17	Hyperoside	6.97	58691145	M±H	C21H20O12	78.95755,94.98898,205.15891	463.088	463.089	463	2.09503	2
18	Syringaldehyde	7.05	3275066	M+H	C9H10O4	95.04964,123.04424,140.04684,53.03945	183.065	183.065	183	1.36612	2
19	Cinnamic Acid	7.32	12433070	M+OH	C9H8O2	89.03916,65.02937,121.02874,78.04707	193.051	193.05	193	-3.93782	2
20	Ferulic Acid	7.32	12433070	M-H	C10H10O4	112.93659,158.84532,74.96275	193.051	193.05	193	-3.93782	2
21	Methoxsalen	7.35	107694110	M+H	C10H8O3	89.03915,145.02844,117.03379	177.055	177.055	177	0.0564972	2
22	Diosmin	8.53	3273654	M-H	C28H32O15	299.0566,300.0601,301.0625 (Massbank)	607.167	607.169	607	2.86656	2
23	Vincamine	8.76	5789534	M+H	C21H26N2O3	297.15939,146.06007,168.08078	355.202	355.202	355	1.40845	2
24	Naringenin Chalcone	9.67	2995711709	M-H	C15H12O5	211.13344,70.43378,227.16354,253.75594	271.061	271.061	271	-0.479705	2
25	Hesperetin	9.86	227371687	M+H	C16H14O6	257.08081,167.03397,285.07574,229.08600	303.086	303.086	303	-0.0330033	2
26	Hematoxylin	9.95	131194747	M-H	C16H14O6	195.13838,239.12875	301.072	301.072	301	0.863787	2
27	Kotamin	10.36	13342309	M±H	C14H12O4	128.03418,102.05486,115.07500,200.12825,226.10837	243.066	243.066	243	-0.740741	2
28	Irisflorentin	10.38	7618290	M+H	C18H16O8	167.03401,273.07550,319.08051,301.07001	361.092	361.092	361	-0.0554017	2
29	Methyl Gallate	10.8	6504034	M+H	C8H8O5	167.03404,67.01862,111.04440	185.044	185.045	185	0.756757	2
30	Pinocembrin	10.87	3288166999	M±H	C15H12O4	219.84492,237.14961,68.3315	255.066	255.066	255	-1.17647	2
31	Galangin	10.9	102912951	M+H	C15H10O5	87.00735,221.15413	271.06	271.06	271	-0.590406	2
32	7,8-Dihydroxyflavone	10.96	191916802	M+H	C15H10O4	153.01834,103.05468,68.99785	255.065	255.065	255	-0.392157	2
33	Chrysin	10.96	89932977	M-H	C15H10O4	209.15428,68.77713,81.28731,189.35870	253.051	253.05	253	-1.14625	2
34	Isosakuranetin	11.08	161772477	M-H	C16H14O5	267.19656,223.20616	285.077	285.077	285	0.421053	2
35	Pectolinarigenin	11.13	1427585110	M+H	C17H14O6	121.02868,299.05493,257.04434	315.086	315.086	315	-0.888889	2
36	Curcumol	11.28	12949693	M+H	C15H24O2	105.03389,57.07075,240.04173	237.185	237.185	237	0.548523	2
37	4',7-Dimethylnaringenin	12.15	23027988	M-H	C17H16O5	59.01245,69.08344,195.13832,239.12718	299.092	299.092	299	0	2
38	Benzyl Benzoate	12.16	691109785	M+H	C14H12O2	152.06213,141.06990,115.05446	213.091	213.091	213	-0.328638	2
39	Formononetin	12.16	2983269896	M±H	C16H12O4	62.96267,68.51553	269.081	269.081	269	-0.780669	2
40	Alpinetin	12.21	4476828120	M+H	C16H14O4	167.03398,103.05467,131.04932	271.096	271.096	271	-0.664207	2
41	Methyl Palmitate	12.25	102162201	M+HCO2	C17H34O2	141.12701,225.17757	315.254	315.254	315	0.031746	2
42	5-Hydroxy-6,7-dimethoxyflavone	12.62	2642167711	M+H	C17H14O5	283.06018,255.06509,105.03391	299.091	299.091	299	-0.100334	2
43	α-Linolenic Acid	12.73	102712769	M+H	C18H30O2	67.05499,81.07052,95.08605,109.10162	279.232	279.232	279	0.9319	2
44	Flavokawain B	12.93	108605879	M+H	C17H16O4	181.04956,242.05727,91.05476,103.05464,138.03119	285.112	285.112	285	0.0350877	2
45	Kurarinone	13.07	20778716	M+H	C26H30O6	283.09656,179.03394,197.04463,421,20111,65.03938	439.212	439.212	439	0.751708	2
46	Kanzonol C	14.62	18451598	M+H	C25H28O4	439.21173,179.03394,91.05476,257.08072	393.206	393.206	393	0.814249	2

## Sheet: SJGJ
Table S3-2 Identification of Chemical Constituents in Alpinia japonica rhizomes by UPLC-Q-Exactive Orbitrap-MS
NO.	Chemical Component	Retention Time	Peak Area	Ionization Mode	Molecular Formula	MS/MS	Theoretical m/z	Observed m/z	Integer m/z	Error(ppm)	Confidence Level
1	5-Hydroxymethylfurfural	1.38	96515294	M+H	C6H6O3	109.02885,81.03419,53.03949,69.03427	127.039	127.039	127	2.20472	2
2	Nicotinic Acid	1.41	117228438	M+H	C6H5NO2	80.05015,96.04494	124.039	124.04	124	3.14516	2
3	Citric Acid	1.49	901864846	M-H	C6H8O7	111.00735,87.00729,85.02799	191.02	191.019	191	-4.08377	2
4	Veratraldehyde	1.51	21736784	M+H	C9H10O3	123.04435,78.04710,	167.07	167.071	167	2.33533	2
5	Procyanidin B2	4.31	537454139	M±H	C30H26O12	407.07739,289.07208,125.02318	577.135	577.136	577	0.918544	2
6	Protocatechualdehyde	4.94	69257908	M+H	C7H6O3	111.04448,65.03941,68.99789	139.039	139.039	139	1.43885	2
7	Cryptochlorogenic Acid	5.13	101327152	M-H	C16H18O9	173.04456,179.03410,135.04395,93.03324	353.088	353.088	353	0.311615	2
8	Isovanillic Acid	5.61	20579019	M+H	C8H8O4	141.05469,111.00806,68.99789,126.03139	169.05	169.05	169	1.30178	2
9	Kaempferol	6.46	65628912	M+H	C15H10O6	137.02341,81.03417,68.099788	287.055	287.055	287	0.487805	2
10	Rutin	6.55	14056372	M-H	C27H30O16	271.02499,255.03021,300.02814	609.146	609.147	609	1.41215	2
11	Isoquercitrin	6.75	41266658	M-H	C21H20O12	301.03555,271.02496,255.02983	463.088	463.089	463	1.10151	2
12	Linderane	6.91	13826204	M+H	C15H16O3	203.10667,91.05480,141.06998,217.12250	245.117	245.118	245	1.22449	2
13	Brazilin	9.14	80486999	M-H	C16H14O5	252.04291,65.00178,267.06677	285.077	285.077	285	0.0701754	2
14	Ethyl Caffeate	9.28	14211577	M-H	C11H12O4	135.04396,179.03423,161.02325	207.066	207.066	207	-2.56039	2
15	Naringenin	9.64	134110406	M-H	C15H12O5	66.02258,83.01243	271.061	271.061	271	0.405904	2
16	Dehydrocostus Lactone	9.68	274612297	M+H	C15H18O2	91.05480,105.07033,128.06226	231.138	231.138	231	0.952381	2
17	Dehydromorroniside Aglycone	9.68	38282794	M+H	C11H14O5	181.08609,209.08096,91.05483,136.05208	227.091	227.092	227	0.881057	2
18	Hydroxygenkwanin	9.71	49042860	M-H	C16H12O6	59.01246,69.34012,87.04366,199.13240	299.056	299.056	299	0.334448	2
19	Dihydroartemisinin	9.85	633924107	M-H	C15H24O5	59.01247,83.04869,221.15427,265.14468	283.155	283.155	283	0.282686	2
20	Parthenolide	10.19	1017539375	M+H	C15H20O3	97.06534,91.05481,105.07032,203.14330,231.13820	249.149	249.149	249	0.722892	2
21	Coniferaldehyde	10.61	40747470	M+H	C10H10O3	83.01337,91.05477,79.05486,105.07027	179.07	179.07	179	0.502793	2
22	Pinocembrin	10.87	608621983	M±H	C15H12O4	65.00179,63.02259	255.066	255.066	255	-0.352941	2
23	Galangin	10.89	16262483	M-H	C15H10O5	87.00735,221.15413	269.046	269.046	269	0.63197	2
24	Pectolinarigenin	11.12	142902153	M±H	C17H14O6	298.04852,255.02994,283.02502,117.03322	313.072	313.072	313	1.02236	2
25	Calycosin	11.15	89298816	M-H	C16H12O5	211.03951,239.03471,268.03790,167.04919	283.061	283.061	283	0.706714	2
26	Farrerol	11.33	38781174	M-H	C17H16O5	119.04882,93.03318	299.092	299.093	299	0.702341	2
27	Cardamonin	11.6	884093195	M-H	C16H14O4	65.00181,89.00196,254.05815	269.082	269.082	269	0.260223	2
28	Benzoic Acid	11.94	39418588	M+H	C7H6O2	67.05500,81.07052,95.04967,79.05492	123.044	123.044	123	2.84553	2
29	Andrographolide	12.12	75782238	M-H	C20H30O5	305.21243,99.92429	349.202	349.202	349	0.544413	2
30	Alpinetin	12.22	1032110887	M+H	C16H14O4	167.03398,103.05467,131.04932	271.096	271.097	271	0.590406	2
31	Tectochrysin	12.29	56575866	M+H	C16H12O4	226.06264,124.01575,254.05754	269.081	269.081	269	0.929368	2
32	Flavokawain B	12.92	9141746621	M+H	C17H16O4	181.04962,95.01331,138.03128,166.02625	285.112	285.112	285	0.0350877	2
33	Dihydroartemisinic Acid	12.93	74601101	M-H	C15H24O2	68.61359,191.14308,217.12361,193.12346	235.17	235.17	235	-0.978723	2

## Sheet: SJY
Table S3-3 Identification of Chemical Constituents in Alpinia japonica leaf by UPLC-Q-Exactive Orbitrap-MS
NO.	Chemical Component	Retention Time	Peak Area	Ionization Mode	Molecular Formula	MS/MS	Theoretical m/z	Observed m/z	Integer m/z	Error(ppm)	Confidence Level
1	Nicotinic Acid	1.36	48762989	M+H	C6H5NO2	80.05015,96.04494	124.039	124.04	124	2.25806	2
2	Stachydrine	1.36	117563532	M+H	C7H13NO2	84.08141,58.06599	144.102	144.102	144	0.555556	2
3	Citric Acid	1.48	2988694541	M-H	C6H8O7	111.00735,87.00729,85.02799	191.02	191.019	191	-4.86911	2
4	5-Hydroxytryptophan	1.51	15701506	M+H	C11H12N2O3	130.06532,175.08675,158.06021,104.04995	221.092	221.092	221	1.71946	2
5	Geniposidic Acid	1.52	30106977	M-H	C16H22O10	134.03609,149.05960,211.06052	373.114	373.114	373	0.563003	2
6	Procyanidin B2	4.39	169151036	M±H	C30H26O12	407.07739,289.07208,125.02318	577.135	577.136	577	0.710572	2
7	Protocatechualdehyde	5.27	31630011	M+H	C7H6O3	111.04448,65.03941,68.99789	139.039	139.039	139	1.29496	2
8	Orsellinic Acid	5.93	22517441	M+H	C8H8O4	123.04435,151.03918,68.99790,95.04972	169.05	169.05	169	1.12426	2
9	Caffeic Acid	5.98	31623214	M-H	C9H8O4	135.04393,89.03818	179.035	179.034	179	-4.7486	2
10	Paeonol	6.31	21530624	M+H	C9H10O3	121.06505,93.07040,91.05476,79.05486	167.07	167.071	167	1.55689	2
11	Rutin	6.35	47959979	M-H	C27H30O16	271.02499,255.03021,300.02814	609.146	609.148	609	2.31527	2
12	Typhaneoside	6.48	7437356	M-H	C34H42O20	243.02965,271.02463,299.01901,85.02793	769.22	769.221	769	2.13264	2
14	Quercetin-3-O-glucuronide	6.52	444316689	M±H	C21H18O13	303.04987,85.02899	479.082	479.082	479	0.146138	2
13	Demethylwedelolactone	6.52	31778406	M+H	C15H8O7	217.04956,68.99783,115.05453,273.03928	301.034	301.034	301	0.365449	2
15	Ellagic Acid	6.58	20041964	M-H	C14H6O8	145.02844,173.02299,117.03320	300.999	300.999	300	1.23333	2
16	Ligustilide	6.66	25890803	M+H	C12H14O2	131.08562,91.05474,79.05484,145.10117	191.107	191.107	191	0.890052	2
17	Hyperoside	6.75	59774211	M-H	C21H20O12	78.95755,94.98898,205.15891	463.088	463.089	463	1.83585	2
18	Isorhamnetin-3-O-neohesperidoside	6.84	6007604	M-H	C28H32O16	314.04340,271.02530,243.02966,65.00195	623.162	623.163	623	2.32745	2
19	Luteolin-7-O-glucuronide	6.87	17314117	M+H	C21H18O12	287.05499,153.01837,68.99785	463.087	463.087	463	0.842333	2
20	Isoquercitrin	6.92	12825680	M+H	C21H20O12	303.04993,153.01833	465.103	465.103	465	1.05376	2
21	Eriodictyol	6.96	18529234	M+H	C15H12O6	135.04411,123.04430,89.03915,139.03899	289.071	289.071	289	0.380623	2
22	Ferulic Acid	7.12	3225338506	M-H	C10H10O4	112.93659,158.84532,74.96275	193.051	193.05	193	-4.81865	2
23	Methoxsalen	7.29	1264703178	M+H	C10H8O3	89.03911,145.02838,117.03374	177.055	177.055	177	0.451977	2
24	Cinnamic Acid	7.29	75206965	M+H	C9H8O2	89.03916,65.02937,121.02874,78.04707	149.06	149.06	149	0.872483	2
25	Pogostone	7.5	11100365	M-H	C12H16O4	151.07527,85.02792,57.03315,109.06435	223.098	223.097	223	-1.39013	2
26	Abscisic Acid	7.71	11058216	M-H	C15H20O4	219.13867,135.08037,83.04882	263.129	263.129	263	1.36882	2
27	Aurantio-obtusin-6-O-β-D-glucoside	8.18	16339424	M±H	C23H24O12	329.06708,270.01709,241.01477,476.09555	491.12	491.12	491	1.93483	2
28	Quercetin	8.8	19683389	M-H	C15H10O7	151.00252,65.00184,107.01246,	301.035	301.036	301	0.76412	2
29	Wedelolactone	9.06	9842775	M-H	C16H10O7	241.01399,298.01215,285.04089,270.01801	313.035	313.036	313	1.34185	2
30	Dihydroartemisinin	9.53	23654865	M-H	C15H24O5	175.11113,265.14429,83.04872	283.155	283.155	283	0.4947	2
31	8-Geranyloxypsoralen	9.59	34891352	M+H	C21H22O4	107.04952,219.10158	339.159	339.159	339	0	2
32	Bavachalcone	9.59	34891352	M+H	C20H20O4	107.04952,219.10158	339.159	339.159	339	0	2
33	Naringenin Chalcone	9.64	59134230	M±H	C15H12O5	65.00180,83.01244,197.06029	271.061	271.061	271	0.738007	2
34	Hydroxygenkwanin	9.72	103779370	M-H	C16H12O6	284.03278,255.02985,227.03459	299.056	299.056	299	0.334448	2
35	Hispidulin	9.75	73223189	M+H	C16H12O6	285.03940,121.02871,258.05234	301.071	301.071	301	-0.13289	2
36	Farrerol	10.15	9125634	M+H	C17H16O5	91.05476,255.10150,283.09637,227.10635	301.107	301.107	301	-0.398671	2
37	Pinocembrin	10.86	79005243	M±H	C15H12O4	65.00179,63.02259	255.066	255.066	255	-0.470588	2
38	Galangin	10.88	9169145	M-H	C15H10O5	87.00735,221.15413	269.046	269.046	269	0.0371747	2
39	Pectolinarigenin	11.12	49656036	M±H	C17H14O6	298.04852,255.02994,283.02502,117.03322	313.072	313.072	313	0.351438	2
40	Calycosin	11.14	192797980	M-H	C16H12O5	211.03951,239.03471,268.03790,167.04919	283.061	283.061	283	-0.24735	2
41	Glycitein	11.17	118779848	M+H	C16H12O5	269.04428,150.03387,68.99783	285.076	285.076	285	-0.140351	2
42	Cardamonin	11.6	201084098	M±H	C16H14O4	65.00184,254.05821,89.00181	269.082	269.082	269	0.148699	2
43	17-Hydroxyisogedunin	11.71	21467654	M-H	C20H30O5	305.21112,68.32294	349.202	349.202	349	0.372493	2
44	5-Hydroxy-6,7-dimethoxyflavone	12.63	27102529	M+H	C17H14O5	283.05994,195.06516,105.03187	299.091	299.092	299	0.401338	2
45	Kahweol	12.69	34892674	M+H	C20H28O3	149.09616,91.05475,105.07027,79.05485,131.08569	317.211	317.211	317	0.283912	2
46	Flavokawain B	12.92	1074362285	M+H	C17H16O4	181.04942,95.01321,138.03107	285.112	285.112	285	-0.912281	2
47	Dracorhodin	13.02	98254057	M+H	C17H18O4	91.05474,105.07025,269.11707	287.128	287.128	287	-0.243902	2
48	Artemisinin	14.64	43711242	M+H	C15H22O5	227.12775,79.05485,163.11172,93.07037,67.05495	283.154	283.154	283	0.0706714	2
