# Supplementary material for: Hypolipidemic Effects of Alpinia japonica Extracts: Modulation of PPAR Signaling, Gut Microbiota, and Intestinal Barrier Function in Hyperlipidemic Rats
Source: Pharmaceuticals (Basel). 2025 Sep 3;18(9):1320. doi: 10.3390/ph18091320 (PMC12472733; doi:10.3390/ph18091320)
Supplement: Supplementary file 1 [file pharmaceuticals-18-01320-s001.zip › pharmaceuticals-3793468 Table S1 Statistics of sample sequencing data processing results.xlsx]

## Sheet: AllSample_GC_Q.stat
Sample ID	Raw Reads	Clean Reads	Denoised Reads	Merged Reads	Non-chimeric Reads
CON2	79899	73671	73103	63822	45715
CON3	79950	73639	73171	62795	43577
CON1	79929	73182	72869	66842	47813
MOD1	80008	72959	72946	72409	71570
MOD2	79758	73795	73762	73233	71063
MOD3	79987	74340	74328	74039	73110
SJGJ1	79981	73685	73648	73200	72521
SJGJ2	79891	73760	73679	72133	68772
SJGJ3	80424	74345	74305	74121	73555
SJY1	80069	73879	73836	73666	73105
SJY2	80059	73803	73772	73546	72843
SJY3	79918	73973	73874	73494	73037
SJGS1	79982	73909	73769	73270	71521
SJGS3	79864	73486	73430	73235	72979
SJGS2	66758	61448	61427	61183	60382
